# Supplementary material for: A Mixed Modeling Approach to Predict the Effect of Environmental Modification on Species Distributions
Source: PLoS One. 2014 Feb 26;9(2):e89131. doi: 10.1371/journal.pone.0089131 (PMC3935846; doi:10.1371/journal.pone.0089131)
Supplement: Table S1 — AIC scores for different models (average of the AIC scores of all the fitted quantiles). (TEX) [file pone.0089131.s006.tex]

\begin{tabular}{l c c c c}
Species&Current velocity&Inundation time&Both (no interaction)&Both (interaction)\\\hline
\animal{Sco}&6373&6080&6055&6017\\
\animal{Per}&13725&13165&13146&13090\\
\animal{Cer}&26590&26834&26586&26521\\
\animal{Lan}&15977&15937&15915&15915\\
\end{tabular}
