# Supplementary material for: A Mixed Modeling Approach to Predict the Effect of Environmental Modification on Species Distributions
Source: PLoS One. 2014 Feb 26;9(2):e89131. doi: 10.1371/journal.pone.0089131 (PMC3935846; doi:10.1371/journal.pone.0089131)
Supplement: Table S2 — S. armiger, summary of the 0.975 quantile (upper boundary) model. (TEX) [file pone.0089131.s007.tex]

\begin{tabular}{l c c c c}
&Value&Std. Error&t value&Pr\\
\hline 
(Intercept)&1.2436&0.0028&450.6048&0\\ 
vel&13.0383&1.427&9.1371&0\\ 
em&-0.0015&0.0025&-0.5996&0.5488\\ 
vel:em&-0.1181&0.0144&-8.2059&0\\ 
\end{tabular}
