# Supplementary material for: A Mixed Modeling Approach to Predict the Effect of Environmental Modification on Species Distributions
Source: PLoS One. 2014 Feb 26;9(2):e89131. doi: 10.1371/journal.pone.0089131 (PMC3935846; doi:10.1371/journal.pone.0089131)
Supplement: Table S3 — P. ulvae, summary of the 0.975 quantile (upper boundary) model. (TEX) [file pone.0089131.s008.tex]

\begin{tabular}{l c c c c}
&Value&Std. Error&t value&Pr\\
\hline 
(Intercept)&26.8086&5.6075&4.7808&0\\ 
vel&41.5138&18.3858&2.2579&0.024\\ 
em&-0.2625&0.0564&-4.658&0\\ 
vel:em&-0.4193&0.1834&-2.2859&0.0223\\ 
\end{tabular}
