# Supplementary material for: A Mixed Modeling Approach to Predict the Effect of Environmental Modification on Species Distributions
Source: PLoS One. 2014 Feb 26;9(2):e89131. doi: 10.1371/journal.pone.0089131 (PMC3935846; doi:10.1371/journal.pone.0089131)
Supplement: Table S4 — C. edule, summary of the 0.975 quantile (upper boundary) model. (TEX) [file pone.0089131.s009.tex]

\begin{tabular}{l c c c c}
&Value&Std. Error&t value&Pr\\
\hline 
(Intercept)&0.6862&4.4632&0.1537&0.8778\\ 
vel&862.6848&200.3753&4.3053&0\\ 
em&0.2352&0.0738&3.1853&0.0015\\ 
vel:em&-8.8116&1.9921&-4.4233&0\\ 
\end{tabular}
