# Supplementary material for: A Mixed Modeling Approach to Predict the Effect of Environmental Modification on Species Distributions
Source: PLoS One. 2014 Feb 26;9(2):e89131. doi: 10.1371/journal.pone.0089131 (PMC3935846; doi:10.1371/journal.pone.0089131)
Supplement: Table S5 — L. conchilega, summary of the 0.975 quantile (upper boundary) model. (TEX) [file pone.0089131.s010.tex]

\begin{tabular}{l c c c c}
&Value&Std. Error&t value&Pr\\
\hline 
(Intercept)&0&0.7372&0&1\\ 
vel&-15.1511&7.9585&-1.9038&0.057\\ 
em&0.3855&0.0511&7.5379&0\\ 
vel:em&-0.114&0.0789&-1.4448&0.1486\\ 
\end{tabular}
